# Supplementary material for: Chromosome rearrangements shape the diversification of secondary metabolism in the cyclosporin producing fungus Tolypocladium inflatum
Source: BMC Genomics. 2019 Feb 7;20:120. doi: 10.1186/s12864-018-5399-x (PMC6367777; doi:10.1186/s12864-018-5399-x)
Supplement: Supplementary file 1 — Table S1. PacBio assemblies of each strain. (XLXS 13.9kb) [file 12864_2018_5399_MOESM1_ESM.xlsx]

## Sheet: Sheet1
Table S1. Major unitigs assembled in each strain corresponding to six assembled unitigs of strain 714.70. The presence of telomeric repeats (CCTAA (5') and TTAGGG (3') ends of chromosomes) on a majority of these major unitigs supports near complete chromosome assemblies. MITO refers to unitigs with blast matches to mitochondrial sequences of related fungi.
Length	714.7	size (bp)	Repeats	31671	size (bp)	Repeats	31975	size (bp)	Repeats	567.84	size (bp)	Repeats	824.7	size (bp)	Repeats	8044	size (bp)	Repeats
Chrm 1	unitig_0	5663626	CCTAA	unitig_28	5565478	CCTAA	unitig_38	5807887	CCTAA	unitig_0	5652483	CCTAA	unitig_0	5652440	******	unitig_0	5572450	******
	unitig_0		TTAGGG	unitig_28		******	unitig_38		******	unitig_0		******	unitig_0		TTAGGG	unitig_0		TTAGGG
Chrm 2	unitig_1	5241799	CCTAA	unitig_0	5331285	CCTAA	unitig_0	5237766	CCTAA	unitig_2	5382894	CCTAA	unitig_1	5382344	CCTAA	unitig_49	4456490	******
	unitig_1		TTAGGG	unitig_0		TTAGGG	unitig_0		******	unitig_2		******	unitig_1		******	unitig_49		******
Chrm 3	unitig_2	5071782	CCTAA	unitig_2	4974876	CCTAA	unitig_49	4972550	******	unitig_3	5051229	CCTAA	unitig_4	5050836	CCTAA	unitig_3	5053857	CCTAA
	unitig_2		TTAGGG	unitig_2		TTAGGG	unitig_49		******	unitig_3		TTAGGG	unitig_4		TTAGGG	unitig_3		******
Chrm 4	unitig_3	4933032	CCTAA	unitig_1	4987791	CCTAA	unitig_2	5029157	******	unitig_1	5285281	CCTAA	unitig_3	5251462	CCTAA	unitig_4	4932111	******
	unitig_3		TTAGGG	unitig_1		TTAGGG	unitig_2		TTAGGG	unitig_1		TTAGGG	unitig_3		TTAGGG	unitig_4		TTAGGG
Chrm 5	unitig_4	4398594	******	unitig_32	4083793	******	unitig_3	4598899	CCTAA	unitig_5	4427410	CCTAA	unitig_5	4430292	******	unitig_38	4182309	CCTAA
	unitig_4		******	unitig_32		TTAGGG	unitig_3		TTAGGG	unitig_5		TTAGGG	unitig_5		TTAGGG	unitig_38		******
Chrm 6	unitig_5	4503690	CCTAA	unitig_22	2438770	CCTAA	unitig_45	2451641	CCTAA	unitig_4	4569140	******	unitig_32	2420334	CCTAA	unitig_43	2753524	CCTAA
	unitig_5		TTAGGG	unitig_24	2015019	TTAGGG	unitig_46	2164842	TTAGGG	unitig_4		TTAGGG	unitig_41	2119742	TTAGGG	unitig_34		******
Unplaced contigs:	Unitig_9	48742	MITO	unitig_3	523781	CCTAA	unitig_27	36102	MITO	unitig_36	376937		unitig_9	437830	CCTAA	unitig_7	504131	CCTAA
				unitig_6	43099	MITO	unitig_33	28226		unitig_9	212260		unitig_8	248508		unitig_39	310866
				unitig_7	25324	MITO	unitig_29	26106	MITO	unitig_33	169269		unitig_42	133716		unitig_55	254145
				unitig_23	24844		unitig_31	25197	MITO	unitig_37	128232		unitig_43	128591		unitig_37	66616	CCTAA
				unitig_26	21734		unitig_47	22692		unitig_32	121578		unitig_11	97103		unitig_9	49202	MITO
				unitig_27	16266		unitig_28	19059	MITO	unitig_34	119145		unitig_13	75658	MITO	unitig_44	43533
				unitig_10	1877		unitig_6	1868		unitig_10	107258	TTAGGG	unitig_10	49359		unitig_6	33014
										unitig_39	74593		unitig_40	45900		unitig_45	31763
										unitig_12	45278	MITO	unitig_35	39048		unitig_28	29546
										unitig_24	1870		unitig_6	32836		unitig_5	28660	TTAGGG
										unitig_11	60		unitig_38	25726		unitig_41	28474
													unitig_39	24642		unitig_10	26403
													unitig_36	23864		unitig_52	25787
													unitig_2	17638	CCTAA	unitig_8	23888	TTAGGG
													unitig_7	17134		unitig_50	17303
													unitig_45	4867		unitig_40	16608
													unitig_18	1354		unitig_42	15345
													unitig_14	25		unitig_48	14822
																unitig_47	14198
																unitig_54	13724
																unitig_1	13004
																unitig_2	12674
																unitig_59	8946
																unitig_18	8633
																unitig_11	3879
																unitig_57	2281
																unitig_51	1737
																unitig_29	28
				unplaced contigs containing telomeric repeats		CCTAA				unitig_10	??	TTAGGG		unitig_2	CCTAA	unitig_5		TTAGGG
				unitig_3										unitig_9	CCTAA	unitig_7		CCTAA
																unitig_8		TTAGGG
																unitig_37		CCTAA
