# Supplementary material for: Chromosome rearrangements shape the diversification of secondary metabolism in the cyclosporin producing fungus Tolypocladium inflatum
Source: BMC Genomics. 2019 Feb 7;20:120. doi: 10.1186/s12864-018-5399-x (PMC6367777; doi:10.1186/s12864-018-5399-x)
Supplement: Supplementary file 4 — Table S2. Large inversions identified with NUCmer. (XLXS 21.8 kb) [file 12864_2018_5399_MOESM4_ESM.xlsx]

## Sheet: Sheet1
Table S2. Inversions in other genomes compared to the 714 genome. Inversions were identified using nucmer and a customized pipeline to parse output.
714_unitig	start	end	Other Genome	unitig	start	ends	Name	Length	strand
unitig_2	3213927	3633410	567	unitig_3	3180184	3602703	567_13	419484	-1
unitig_2	3213927	3633410	824	unitig_4	3179736	3602236	824_15	419484	-1
unitig_0	3727271	4118989	NRLL8044	unitig_0	3803434	4184947	8044_5	391719	-1
unitig_5	4235240	4465918	NRLL8044	unitig_43	5440	245709	8044_37	230679	-1
unitig_2	4634260	4783303	567	unitig_3	4614922	4786409	567_20	149044	-1
unitig_2	4634260	4783303	824	unitig_4	4614410	4785889	824_22	149044	-1
unitig_2	4634260	4783303	31975	unitig_49	4540578	4704179	31975_15	149044	-1
unitig_2	4634260	4783303	NRLL8044	unitig_3	4532929	4696760	8044_16	149044	-1
unitig_4	418714	504991	NRLL8044	unitig_38	382884	301874	8044_27	86278	1
unitig_5	26846	72914	31975	unitig_45	40224	9931	31975_30	46069	1
unitig_5	26736	72779	567	unitig_4	37526	7251	567_34	46044	1
unitig_5	26736	72779	824	unitig_32	7122	37389	824_36	46044	-1
unitig_5	26736	72779	NRLL8044	unitig_43	327383	360674	8044_30	46044	-1
unitig_1	5182724	5227012	31671	unitig_0	5158393	5211386	31671_13	44289	-1
unitig_0	2850548	2885171	31671	unitig_28	2728186	2762792	31671_8	34624	-1
unitig_1	4867667	4901243	NRLL8044	unitig_34	2339446	2302041	8044_8	33577	1
unitig_1	4867792	4901243	31671	unitig_0	4871090	4904517	31671_11	33452	-1
unitig_5	49291	72487	31671	unitig_22	2051	26933	31671_25	23197	-1
unitig_3	4767717	4786100	567	unitig_1	5118551	5137287	567_29	18384	-1
unitig_3	4767717	4786100	824	unitig_3	5103595	5084858	824_31	18384	1
unitig_3	4767717	4786100	31671	unitig_1	4799860	4781442	31671_18	18384	1
unitig_3	4767717	4786100	31975	unitig_2	4825542	4844274	31975_21	18384	-1
unitig_3	4767717	4786100	NRLL8044	unitig_4	4840713	4859481	8044_24	18384	-1
unitig_4	13681	29771	31975	unitig_3	33983	50096	31975_26	16091	-1
unitig_1	5211383	5227031	567	unitig_2	5210066	5194711	567_11	15649	1
unitig_1	5211383	5227031	824	unitig_1	5194145	5209499	824_13	15649	-1
unitig_1	5211383	5227031	31975	unitig_0	5144107	5159462	31975_11	15649	-1
unitig_1	5211383	5227031	NRLL8044	unitig_34	2653570	2635187	8044_12	15649	1
unitig_0	5641550	5656825	567	unitig_0	5618505	5641695	567_6	15276	-1
unitig_0	5641550	5656825	824	unitig_0	5618172	5641360	824_7	15276	-1
unitig_0	5641550	5656825	31671	unitig_28	5530828	5554020	31671_9	15276	-1
unitig_3	33448	48165	31671	unitig_1	16774	1068	31671_16	14718	1
unitig_3	33448	47826	567	unitig_1	150866	166240	567_24	14379	-1
unitig_3	33448	47826	824	unitig_3	132916	117542	824_26	14379	1
unitig_3	33448	47826	NRLL8044	unitig_4	29305	44664	8044_20	14379	-1
unitig_2	39701	53085	567	unitig_3	36904	51856	567_12	13385	-1
unitig_2	39701	53085	824	unitig_4	36655	51607	824_14	13385	-1
unitig_2	39701	53085	31975	unitig_49	40993	55995	31975_12	13385	-1
unitig_0	5760	18651	NRLL8044	unitig_0	66725	79625	8044_1	12892	-1
unitig_0	5644635	5656825	31975	unitig_38	5792786	5780622	31975_5	12191	1
unitig_4	798016	807915	NRLL8044	unitig_38	701882	691956	8044_29	9900	1
unitig_0	461576	470179	31975	unitig_38	502689	488621	31975_1	8604	1
unitig_2	48154	56240	31671	unitig_2	37790	45875	31671_14	8087	-1
unitig_0	800778	808736	31671	unitig_28	824874	833147	31671_4	7959	-1
unitig_5	26736	34562	31671	unitig_22	35348	43171	31671_23	7827	-1
unitig_5	38916	46735	31671	unitig_22	26926	34735	31671_24	7820	-1
unitig_4	23572	31197	567	unitig_5	6384	14019	567_32	7626	-1
unitig_4	23572	31197	824	unitig_5	14002	6367	824_34	7626	1
unitig_0	1055241	1062052	31671	unitig_28	1079540	1086347	31671_6	6812	-1
unitig_3	2022845	2029459	567	unitig_1	2397810	2404819	567_27	6615	-1
unitig_3	2022845	2029459	824	unitig_3	2371310	2364301	824_29	6615	1
unitig_3	2022845	2029459	31975	unitig_2	2115394	2122405	31975_20	6615	-1
unitig_5	2392045	2398112	NRLL8044	unitig_43	2667996	2674076	8044_36	6068	-1
unitig_3	1725059	1730678	NRLL8044	unitig_4	1782339	1787969	8044_21	5620	-1
unitig_1	5165479	5170851	31671	unitig_0	5151774	5157162	31671_12	5373	-1
unitig_2	3905267	3910596	567	unitig_3	3862824	3884509	567_18	5330	-1
unitig_2	3905267	3910596	824	unitig_4	3862347	3884031	824_20	5330	-1
unitig_0	1093091	1098232	567	unitig_0	473035	478176	567_4	5142	-1
unitig_0	1093091	1098232	824	unitig_0	472973	478114	824_4	5142	-1
unitig_0	363562	368647	567	unitig_0	458946	463287	567_3	5086	-1
unitig_0	363562	368647	824	unitig_0	458884	463225	824_3	5086	-1
unitig_3	2024378	2029459	NRLL8044	unitig_4	2124885	2129842	8044_22	5082	-1
unitig_1	5201472	5206533	567	unitig_2	5222481	5217492	567_10	5062	1
unitig_1	5201472	5206533	824	unitig_1	5216925	5221914	824_12	5062	-1
unitig_1	5201472	5206533	31975	unitig_0	5166888	5171877	31975_10	5062	-1
unitig_1	5201472	5206533	NRLL8044	unitig_34	2666406	2661417	8044_11	5062	1
unitig_1	5192245	5197196	567	unitig_2	5243325	5238374	567_9	4952	1
unitig_1	5192245	5197196	824	unitig_1	5237806	5242756	824_11	4952	-1
unitig_1	5192245	5197196	31975	unitig_0	5187658	5192610	31975_9	4952	-1
unitig_1	5192245	5197196	NRLL8044	unitig_34	2687253	2682302	8044_10	4952	1
unitig_2	48154	53085	NRLL8044	unitig_3	19006	24752	8044_14	4932	-1
unitig_2	39701	44137	NRLL8044	unitig_3	13490	17536	8044_13	4437	-1
unitig_0	5760	9741	567	unitig_0	5470	9445	567_1	3982	-1
unitig_0	5760	9741	824	unitig_0	5440	9415	824_1	3982	-1
unitig_3	305094	309061	567	unitig_1	408430	412367	567_25	3968	-1
unitig_3	305094	309061	824	unitig_3	379034	375097	824_27	3968	1
unitig_3	305094	309061	31975	unitig_2	317507	321444	31975_18	3968	-1
unitig_0	13438	16909	31671	unitig_28	26299	29807	31671_1	3472	-1
unitig_1	5183226	5186657	567	unitig_2	5249466	5246026	567_8	3432	1
unitig_1	5183226	5186657	824	unitig_1	5245457	5248897	824_10	3432	-1
unitig_1	5183226	5186657	31975	unitig_0	5195315	5198755	31975_8	3432	-1
unitig_1	5183226	5186657	NRLL8044	unitig_34	2693394	2689954	8044_9	3432	1
unitig_0	3830034	3833236	31975	unitig_38	1117084	1113882	31975_4	3203	1
unitig_0	1122474	1125676	NRLL8044	unitig_0	1263730	1266932	8044_3	3203	-1
unitig_5	1744052	1747115	NRLL8044	unitig_43	2013937	2017001	8044_35	3064	-1
unitig_3	4789505	4792536	567	unitig_1	5141091	5144059	567_30	3032	-1
unitig_3	4789505	4792536	824	unitig_3	5110367	5107399	824_32	3032	1
unitig_3	4789505	4792536	NRLL8044	unitig_4	4863285	4866255	8044_25	3032	-1
unitig_3	4789509	4792536	31671	unitig_1	4806687	4803669	31671_19	3028	1
unitig_3	4789509	4792536	31975	unitig_2	4848078	4851048	31975_22	3028	-1
unitig_1	794492	797408	31975	unitig_0	423549	426469	31975_7	2917	-1
unitig_3	4801379	4804212	567	unitig_1	5146473	5149212	567_31	2834	-1
unitig_3	4801379	4804212	824	unitig_3	5115519	5112782	824_33	2834	1
unitig_3	4801379	4804212	NRLL8044	unitig_4	4868670	4871398	8044_26	2834	-1
unitig_0	1295076	1297875	31671	unitig_28	1267461	1270189	31671_7	2800	-1
unitig_3	4756434	4759141	31671	unitig_1	4776832	4774115	31671_17	2708	1
unitig_0	366011	368652	NRLL8044	unitig_0	506395	509036	8044_2	2642	-1
unitig_0	347889	350528	567	unitig_0	467704	470354	567_2	2640	-1
unitig_0	347889	350528	824	unitig_0	467642	470292	824_2	2640	-1
unitig_3	4801596	4804202	31671	unitig_1	4810688	4808166	31671_20	2607	1
unitig_0	1104058	1106643	824	unitig_0	400987	403547	824_5	2586	-1
unitig_3	29854	32237	567	unitig_1	168391	170774	567_23	2384	-1
unitig_3	29854	32237	824	unitig_3	137450	135067	824_25	2384	1
unitig_3	29854	32237	31671	unitig_1	21308	18925	31671_15	2384	1
unitig_3	29854	32237	NRLL8044	unitig_4	46815	49198	8044_19	2384	-1
unitig_4	33987	36242	31975	unitig_3	5022	7276	31975_27	2256	-1
unitig_0	27048	29186	31671	unitig_28	13413	15572	31671_2	2139	-1
unitig_0	1638847	1640932	31975	unitig_38	5235252	5233187	31975_3	2086	1
unitig_1	366588	368581	31671	unitig_0	337075	339067	31671_10	1994	-1
unitig_1	8799	10724	567	unitig_2	30565	28680	567_7	1926	1
unitig_1	8799	10724	824	unitig_1	28450	30335	824_8	1926	-1
unitig_3	4801379	4803235	31975	unitig_2	4864318	4866089	31975_25	1857	-1
unitig_5	1764596	1766398	31671	unitig_22	1693602	1695405	31671_26	1803	-1
unitig_3	4755723	4757521	567	unitig_1	5112390	5114062	567_28	1799	-1
unitig_3	4755723	4757521	824	unitig_3	5080370	5078698	824_30	1799	1
unitig_4	2007118	2008893	31975	unitig_3	4150827	4152603	31975_29	1776	-1
unitig_3	1909265	1910975	567	unitig_1	1836474	1838189	567_26	1711	-1
unitig_3	1909265	1910975	824	unitig_3	1804768	1803054	824_28	1711	1
unitig_3	1909265	1910975	31975	unitig_2	1746163	1747878	31975_19	1711	-1
unitig_4	2026897	2028575	31671	unitig_32	1742196	1743781	31671_22	1679	-1
unitig_3	2266473	2268078	NRLL8044	unitig_4	2344130	2345735	8044_23	1606	-1
unitig_2	4119419	4121016	567	unitig_3	4099740	4101334	567_19	1598	-1
unitig_2	4119419	4121016	824	unitig_4	4099247	4100840	824_21	1598	-1
unitig_2	4119419	4121016	31975	unitig_49	4024359	4025953	31975_14	1598	-1
unitig_2	4119419	4121016	NRLL8044	unitig_3	4017793	4019387	8044_15	1598	-1
unitig_0	1296040	1297569	567	unitig_0	1343772	1345312	567_5	1530	-1
unitig_0	1296040	1297569	824	unitig_0	1343663	1345203	824_6	1530	-1
unitig_0	1296040	1297569	31975	unitig_38	1308405	1306868	31975_2	1530	1
unitig_0	1296040	1297569	NRLL8044	unitig_0	1446967	1448507	8044_4	1530	-1
unitig_3	4794943	4796337	31975	unitig_2	4863201	4864574	31975_23	1395	-1
unitig_1	847685	849065	824	unitig_1	907907	909286	824_9	1381	-1
unitig_5	1735503	1736840	567	unitig_4	1687737	1686400	567_35	1338	1
unitig_5	1735503	1736840	NRLL8044	unitig_43	1995012	1996349	8044_34	1338	-1
unitig_4	1996468	1997733	31671	unitig_32	1773471	1774730	31671_21	1266	-1
unitig_4	610102	611360	31975	unitig_3	652995	654230	31975_28	1259	-1
unitig_2	2417312	2418546	31975	unitig_49	2373688	2374922	31975_13	1235	-1
unitig_4	2007668	2008873	567	unitig_5	2056049	2057254	567_33	1206	-1
unitig_4	2007668	2008873	824	unitig_5	2057089	2055884	824_35	1206	1
unitig_3	4797406	4798610	31975	unitig_2	4861384	4862535	31975_24	1205	-1
unitig_0	352402	353593	31671	unitig_28	1089664	1090857	31671_3	1192	-1
unitig_0	812745	813894	31671	unitig_28	834268	835422	31671_5	1150	-1
unitig_1	209217	210342	31975	unitig_0	211134	212265	31975_6	1126	-1
