# Supplementary material for: Chromosome rearrangements shape the diversification of secondary metabolism in the cyclosporin producing fungus Tolypocladium inflatum
Source: BMC Genomics. 2019 Feb 7;20:120. doi: 10.1186/s12864-018-5399-x (PMC6367777; doi:10.1186/s12864-018-5399-x)
Supplement: Supplementary file 13 — Table S5. Genome-wide correlation analyses of transposable elements with secondary metabolite clusters. (XLXS 18.9 kb) [file 12864_2018_5399_MOESM13_ESM.xlsx]

## Sheet: Correlation
Table S5: Genome Correlation Analysis. Sum of significant results (p<.05) for three trials of AverageLowTail and Average Pvalue. Values that are above 2 for both cateories
indicate that the association was consistently significant (*). All clusters (all) were compared with all TE (all) as well as with specific TE elements (Lines, Ltr, DNA, and
CBS 714									31671						31975						567.84						824.7						8044
all-all							all-all						all-all						all-all						all-all						all-all
Chromosome	Unitig	Repeats	GC	AveLowTail	AvePval	Sign.	Unitig	Repeats	GC	AveLowTail	AvePval		Unitig	Repeats	GC	AveLowTail	AvePval		Unitig	Repeats	GC	AveLowTail	AvePval		Unitig	Repeats	GC	AveLowTail	AvePval		Unitig	Repeats	GC	AveLowTail	AvePval
1	unitig_0	52	10	3	0		unitig_1	76	8	1	2		unitig_49	26	7	3	2	*	unitig_3	19	8	3	0		unitig_0	52	11	3	1		unitig_0	75	10	1	1
2	unitig_1	50	4	2	1		unitig_28	51	11	3	1		unitig_0	44	4	3	1		unitig_2	40	4	3	1		unitig_32	16	4	2	0		unitig_34	60	6	3	1
3	unitig_2	39	8	2	2	*	unitig_22	28	6	2	1		unitig_46	36	2	3	1		unitig_4	67	6	3	1		unitig_4	19	8	2	0		unitig_49	42	1	1	1
4	unitig_3	44	8	3	1		unitig_2	25	8	2	1		unitig_3	108	8	0	1		unitig_1	76	6	3	2	*	unitig_1	40	4	3	1		unitig_3	35	8	3	0
5	unitig_4	28	8	0	0		unitig_0	58	4	3	1		unitig_2	73	8	2	0		unitig_0	52	11	3	2	*	unitig_41	41	2	3	1		unitig_43	58	4	2	2	*
6	unitig_5	53	8	3	1		unitig_24	29	2	3	1		unitig_38	64	11	3	0		unitig_5	27	9	1	2		unitig_5	28	9	1	2		unitig_38	26	8	1	2
	awhole	266	46	3	2	*	unitig_32	25	8	1	3		unitig_45	27	5	2	0		awhole	281	44	3	3	*	unitig_3	70	6	3	0		unitig_4	52	5	3	0
							awhole	292	47	2	1		awhole	378	45	2	2	*							awhole	266	44	3	2	*	awhole	348	42	2	1
all-line							all-line						all-line						all-line						all-line						all-line
	Unitig	Repeats	GC	AveLowTail	AvePval		Unitig	Repeats	GC	AveLowTail	AvePval		Unitig	Repeats	GC	AveLowTail	AvePval		Unitig	Repeats	GC	AveLowTail	AvePval		Unitig	Repeats	GC	AveLowTail	AvePval		Unitig	Repeats	GC	AveLowTail	AvePval
1	unitig_0	10	10	3	0		unitig_1	6	8	1	0		unitig_49	5	7	1	0		unitig_3	3	8	1	1		unitig_0	11	11	2	1		unitig_0	11	10	2	0
2	unitig_1	4	4	1	2		unitig_28	6	11	1	1		unitig_0	8	4	1	1		unitig_2	14	4	1	1		unitig_32	6	4	1	0		unitig_34	13	6	3	0
3	unitig_2	1	8	0	1		unitig_22	5	6	1	0		unitig_46	4	2	1	0		unitig_4	14	6	2	0		unitig_4	3	8	1	1		unitig_49	12	1	1	1
4	unitig_3	7	8	2	0		unitig_2	2	8	0	0		unitig_3	26	8	2	1		unitig_1	29	6	2	0		unitig_1	14	4	1	1		unitig_3	3	8	0	1
5	unitig_4	6	8	0	0		unitig_0	12	4	1	1		unitig_2	12	8	1	0		unitig_0	11	11	2	1		unitig_41	8	2	1	0		unitig_43	9	4	3	0
6	unitig_5	7	8	1	0		unitig_24	3	2	0	0		unitig_38	24	11	3	0		unitig_5	9	9	1	2		unitig_5	10	9	1	3		unitig_38	2	8	1	3
	awhole	35	46	3	0		unitig_32	6	8	0	0		unitig_45	4	5	0	0		awhole	80	44	3	2	*	unitig_3	25	6	2	0		unitig_4	9	5	1	0
							awhole	40	47	3	1		awhole	83	45	3	0								awhole	77	44	2	1		awhole	59	42	3	2	*
	all-ltr						all-ltr						all-ltr						all-ltr						all-ltr						all-ltr
	Unitig	Repeats	GC	AveLowTail	AvePval		Unitig	Repeats	GC	AveLowTail	AvePval		Unitig	Repeats	GC	AveLowTail	AvePval		Unitig	Repeats	GC	AveLowTail	AvePval		Unitig	Repeats	GC	AveLowTail	AvePval		Unitig	Repeats	GC	AveLowTail	AvePval
1	unitig_3	23	8	3	0		unitig_1	56	8	1	2		unitig_49	14	7	3	1		unitig_3	8	8	0	1		unitig_0	23	11	3	0		unitig_0	32	10	2	2	*
2	unitig_4	9	8	2	1		unitig_28	27	11	3	1		unitig_0	28	4	3	1		unitig_2	15	4	1	1		unitig_32	5	4	1	1		unitig_34	15	6	1	1
3	unitig_0	23	10	2	0		unitig_22	10	6	1	1		unitig_46	18	2	3	1		unitig_4	20	6	1	0		unitig_4	8	8	1	0		unitig_49	14	1	1	1
4	unitig_2	27	8	2	3	*	unitig_2	15	8	2	0		unitig_3	36	8	0	2		unitig_1	17	6	1	0		unitig_1	15	4	1	1		unitig_3	12	8	2	0
5	unitig_5	16	8	1	2		unitig_0	35	4	3	1		unitig_2	47	8	2	1		unitig_0	23	11	3	2		unitig_41	12	2	2	1		unitig_43	29	4	1	1
6	unitig_1	32	4	1	3		unitig_24	16	2	3	1		unitig_38	21	11	2	0		unitig_5	8	9	1	0		unitig_5	8	9	1	0		unitig_38	6	8	0	0
	awhole	130	46	2	1		unitig_32	12	8	1	2		unitig_45	19	5	1	0		awhole	91	44	3	2	*	unitig_3	11	6	1	0		unitig_4	16	5	0	0
							awhole	171	47	1	1		awhole	183	45	3	0								awhole	82	44	3	1		awhole	124	42	2	1
	all-dna						all-dna						all-dna						all-dna						all-dna						all-dna
	Unitig	Repeats	GC	AveLowTail	AvePval		Unitig	Repeats	GC	AveLowTail	AvePval		Unitig	Repeats	GC	AveLowTail	AvePval		Unitig						Unitig						Unitig
1	unitig_0	5	10	1	2		unitig_1	10	8	1	1		unitig_49	3	7	1	1		Unitig	Repeats	GC	AveLowTail	AvePval		Unitig	Repeats	GC	AveLowTail	AvePval		Unitig	Repeats	GC	AveLowTail	AvePval
2	unitig_1	10	4	1	1		unitig_28	3	11	1	1		unitig_0	3	4	1	0		unitig_3	4	8	0	0		unitig_0	4	11	1	0		unitig_0	15	10	1	3
3	unitig_2	7	8	0	0		unitig_22	7	6	1	0		unitig_46	7	2	1	1		unitig_2	7	4	1	0		unitig_32	2	4	1	0		unitig_34	25	6	1	0
4	unitig_3	11	8	2	0		unitig_2	4	8	1	0		unitig_3	44	8	2	1		unitig_4	14	6	2	0		unitig_4	4	8	0	0		unitig_49	12	1	1	1
5	unitig_4	11	8	1	1		unitig_0	6	4	1	2		unitig_2	11	8	1	0		unitig_1	27	6	3	0		unitig_1	7	4	1	0		unitig_3	16	8	2	1
6	unitig_5	6	8	1	0		unitig_24	5	2	1	1		unitig_38	4	11	1	0		unitig_0	4	11	1	0		unitig_41	12	2	1	0		unitig_43	14	4	2	1
	awhole	50	46	1	1		unitig_32	5	8	1	2		unitig_45	3	5	0	0		unitig_5	8	9	1	0		unitig_5	8	9	1	0		unitig_38	14	8	1	2
							awhole	40	47	1	2		awhole	75	45	2	1		awhole	64	44	3	0		unitig_3	30	6	3	0		unitig_4	23	5	3	0
	all-ll						all-ll						all-ll						all-ll						all-ll						all-ll
	Unitig	Repeats	GC	AveLowTail	AvePval		Unitig	Repeats	GC	AveLowTail	AvePval		Unitig	Repeats	GC	AveLowTail	AvePval		Unitig	Repeats	GC	AveLowTail	AvePval		Unitig	Repeats	GC	AveLowTail	AvePval		Unitig	Repeats	GC	AveLowTail	AvePval
1	unitig_0	33	10	3	2	*	unitig_1	62	8	1	2		unitig_49	19	7	3	1		unitig_3	11	8	2	0		unitig_0	34	11	3	2	*	unitig_0	43	10	2	1
2	unitig_1	36	4	2	1		unitig_28	33	11	3	1		unitig_0	36	4	3	1		unitig_2	29	4	3	1		unitig_32	11	4	2	0		unitig_34	28	6	3	1
3	unitig_2	28	8	2	1		unitig_22	15	6	2	1		unitig_46	22	2	3	1		unitig_4	34	6	3	0		unitig_4	11	8	2	0		unitig_49	26	1	1	1
4	unitig_3	30	8	3	0		unitig_2	17	8	2	1		unitig_3	62	8	0	1		unitig_1	46	6	2	0		unitig_1	29	4	3	1		unitig_3	15	8	2	0
5	unitig_4	15	8	2	1		unitig_0	47	4	3	1		unitig_2	59	8	2	0		unitig_0	34	11	3	2	*	unitig_41	20	2	3	1		unitig_43	38	4	2	1
6	unitig_5	23	8	1	1		unitig_24	19	2	3	1		unitig_38	45	11	3	1		unitig_5	17	9	1	1		unitig_5	18	9	1	2		unitig_38	8	8	1	1
	awhole	165	46	3	2	*	unitig_32	18	8	1	2		unitig_45	23	5	2	0		awhole	171	44	3	2	*	unitig_3	36	6	2	0		unitig_4	25	5	1	0
							awhole	211	47	2	1		awhole	266	45	3	2	*							awhole	159	44	3	1		awhole	183	42	3	1
						*
						*
						*
						*
						*
						*
						*
						*
