# Supplementary material for: Chromosome rearrangements shape the diversification of secondary metabolism in the cyclosporin producing fungus Tolypocladium inflatum
Source: BMC Genomics. 2019 Feb 7;20:120. doi: 10.1186/s12864-018-5399-x (PMC6367777; doi:10.1186/s12864-018-5399-x)
Supplement: Supplementary file 17 — Table S6. Blast hits of the Cluster D genes to A. flavus genome and NCBI nr database (XLSX 15.3 kb) [file 12864_2018_5399_MOESM17_ESM.xlsx]

## Sheet: Sheet1
Table S6. Top BLAST hits for isolate 567.84 cluster D genes against the nr, A. flavus and Fungi databases.
nr database	Top BLAST hit	Max score	Total score	Query cover	E value	Identity	Accession
TI567_07737-RA	Major Facilitator Superfamily protein [Coccidioides posadasii C735 delta SOWgp]	711	711	0.87	0	0.67	XP_003070493.1
TI567_07738-RA	fatty acid synthase subunit beta, putative [Coccidioides posadasii C735 delta SOWgp]	1780	1780	0.99	0	0.47	XP_003070495.1
TI567_07739-RA	phosphopantetheine-protein transferase [Coccidioides immitis RS]	1668	1668	0.99	0	0.5	XP_001241401.2
TI567_07740-RA	polyketide synthase [Coccidioides posadasii str. Silveira]	2581	2581	0.99	0	0.57	EFW18011.1
TI567_07741-RA	hypothetical protein DCS_06014 [Drechmeria coniospora]	80.1	80.1	0.62	2e-12	0.43	KYK54058.1
TI567_07742-RA	Phoma betae transporter	724	724	0.98	0	0.64	BAD29967.1
TI567_07743-RA	hypothetical protein TRIVIDRAFT_80163 [Trichoderma virens Gv29-8]	285	564	0.71	5e-83	0.47	XP_013950277.1
TI567_07744-RA	exo-1,3-beta-D-glucanase [Colletotrichum gloeosporioides Cg-14]	1530	1530	0.98	0	0.54	EQB47470.1
TI567_07745-RA	Long-chain-fatty-acid--CoA ligase 1 [Tolypocladium ophioglossoides CBS 100239]	1103	1322	1	0	0.98	KND87595.1
TI567_07746-RA	putative HC-toxin efflux carrier TOXA [Tolypocladium ophioglossoides CBS 100239]	1061	1061	1	0	0.95	KND87596.1
TI567_07747-RA	Cytochrome P450 [Tolypocladium ophioglossoides CBS 100239]	590	590	0.95	0	0.71	KND87602.1
TI567_07748-RA	hypothetical protein MMYC01_208636 [Madurella mycetomatis]	448	448	0.86	3e-153	0.68	KXX75272.1
TI567_07749-RA	putative polyketide synthase [Fusarium aywerte]	4396	4396	1	0	0.84	ALQ32766.1
TI567_07750-RA	hypothetical protein S7711_05786 [Stachybotrys chartarum IBT 7711]	739	739	0.96	0	0.76	KEY68604.1
TI567_07751-RA	hypothetical protein MAJ_06738 [Metarhizium majus ARSEF 297]	84	84	0.29	7e-17	0.81	XP_014576245.1
TI567_07752-RA	reverse transcriptase domain protein [Metarhizium robertsii]	582	582	0.94	0	0.72	EXU95281.1
TI567_07753-RA	hypothetical protein PENFLA_c015G06874 [Penicillium flavigenum]	955	955	0.99	0	0.81	OQE20866.1
TI567_07754-RA	Asparagine synthetase [glutamine-hydrolyzing] 1 [Madurella mycetomatis]	1288	1288	0.99	0	0.85	KXX75265.1
TI567_07755-RA	hypothetical protein PENFLA_c015G01605 [Penicillium flavigenum]	465	465	1	3e-164	0.79	OQE21000.1
TI567_07756-RA	putative polyketide synthase [Fusarium equiseti]	4048	4048	0.99	0	0.82	ALQ32965.1
TI567_07757-RA	putative zinc-binding dehydrogenase [Cladonia uncialis subsp. uncialis]	452	452	0.98	2e-156	0.61	ANM86500.1
TI567_07758-RA	hypothetical protein HIM_11274 [Hirsutella minnesotensis 3608]	354	696	0.85	3e-103	0.52	KJZ69334.1
TI567_07759-RA	protein kinase-like domain [Pochonia chlamydosporia 170]	756	756	0.99	0	0.69	XP_018142864.1
TI567_07760-RA	hypothetical protein M434DRAFT_38839 [Hypoxylon sp. CO27-5]	711	711	0.97	0	0.64	OTA76495.1
TI567_07761-RA	hypothetical protein BCR38DRAFT_349312 [Pseudomassariella vexata]	734	734	0.62	0	0.85	ORY60940.1
A. flavus 3357 database	Top BLAST hit	Max score	Total score	Query cover	E value	Identity	Accession
TI567_07737-RA	aflT / aflT / transmembrane protein [Aspergillus flavus NRRL3357]	578	578	0.94	0	0.52	XP_002379952.1
TI567_07738-RA	aflB / fas-1 / fatty acid synthase beta subunit [Aspergillus flavus NRRL3357]	1350	1350	0.94	0	0.4	XP_002379947.1
TI567_07739-RA	fatty acid synthase alpha subunit FasA, putative [Aspergillus flavus NRRL3357]	1216	1216	0.98	0	0.41	XP_002384449.1
TI567_07740-RA	aflC / pksA / pksL1 / polyketide synthase [Aspergillus flavus NRRL3357]	1773	2159	0.96	0	0.48	XP_002379951.1
TI567_07741-RA	protein STU1, putative [Aspergillus flavus NRRL3357]	28.1	28.1	0.17	0.8	0.32	XP_002375919.1
TI567_07742-RA	efflux pump antibiotic resistance protein, putative [Aspergillus flavus NRRL3357]	540	540	0.96	0	0.51	XP_002380922.1
TI567_07743-RA	chitin deacetylase, putative [Aspergillus flavus NRRL3357]	44.3	44.3	0.06	1e-05	0.47	XP_002376539.1
TI567_07744-RA	exo-beta-1,3-glucanase Exg0 [Aspergillus flavus NRRL3357]	293	593	0.48	6e-84	0.41	XP_002377657.1
TI567_07745-RA	fatty acid activator Faa4, putative [Aspergillus flavus NRRL3357]	600	600	0.98	0	0.44	XP_002377926.1
TI567_07746-RA	MFS drug efflux transporter, putative [Aspergillus flavus NRRL3357]	299	299	0.9	1e-95	0.35	XP_002378444.1
TI567_07747-RA	cytochrome P450, putative [Aspergillus flavus NRRL3357]	350	350	0.88	3e-117	0.43	XP_002379858.1
TI567_07748-RA	hypothetical protein AFLA_040980 [Aspergillus flavus NRRL3357]	42.7	42.7	0.1	1e-05	0.38	XP_002377560.1
TI567_07749-RA	hybrid PKS/NRPS enzyme, putative [Aspergillus flavus NRRL3357]	1614	1614	0.97	0	0.38	XP_002380243.1
TI567_07750-RA	MFS multidrug transporter, putative [Aspergillus flavus NRRL3357]	271	271	0.98	7e-86	0.32	XP_002382460.1
TI567_07751-RA	hypothetical protein AFLA_077170 [Aspergillus flavus NRRL3357]	24.6	24.6	0.09	2.6	0.6	XP_002372634.1
TI567_07752-RA	methyltransferase, putative [Aspergillus flavus NRRL3357]	28.1	28.1	0.12	0.6	0.27	XP_002376451.1
TI567_07753-RA	cytochrome P450, putative [Aspergillus flavus NRRL3357]	424	424	0.99	2e-144	0.41	XP_002382131.1
TI567_07754-RA	asparagine synthetase, putative [Aspergillus flavus NRRL3357]	475	475	0.94	5e-160	0.39	XP_002385123.1
TI567_07755-RA	EF-hand calcium-binding domain protein, putative [Aspergillus flavus NRRL3357]	84.7	84.7	1	2e-20	0.25	XP_002378609.1
TI567_07756-RA	polyketide synthase, putative [Aspergillus flavus NRRL3357]	880	1198	0.94	0	0.38	XP_002381999.1
TI567_07757-RA	alcohol dehydrogenase, putative [Aspergillus flavus NRRL3357]	179	179	0.95	5e-54	0.35	XP_002380251.1
TI567_07758-RA	MFS transporter, putative [Aspergillus flavus NRRL3357]	28.9	28.9	0.04	0.7	0.41	XP_002377158.1
TI567_07759-RA	conserved hypothetical protein [Aspergillus flavus NRRL3357]	170	170	0.94	4e-48	0.28	XP_002377584.1
TI567_07760-RA	macrolide phosphotransferase k, putative [Aspergillus flavus NRRL3357]	432	432	0.96	2e-147	0.42	XP_002380003.1
TI567_07761-RA	monocarboxylate permease, putative [Aspergillus flavus NRRL3357]	136	193	0.25	1e-35	0.57	XP_002381734.1
Fungi (taxid: 4751) database	Top BLAST hit	Max score	Total score	Query cover	E value	Identity	Accession
TI567_07737-RA	Major Facilitator Superfamily protein [Coccidioides posadasii C735 delta SOWgp]	711	711	0.87	0	0.67	XP_003070493.1
TI567_07738-RA	fatty acid synthase subunit beta, putative [Coccidioides posadasii C735 delta SOWgp]	1780	1780	0.99	0	0.47	XP_003070495.1
TI567_07739-RA	phosphopantetheine-protein transferase [Coccidioides immitis RS]	1668	1668	0.99	0	0.5	XP_001241401.2
TI567_07740-RA	polyketide synthase [Coccidioides immitis RS]	2580	2580	0.99	0	0.57	XP_001241406.2
TI567_07741-RA	hypothetical protein CFIO01_11734 [Colletotrichum fioriniae PJ7]	58.5	58.5	0.63	4e-07	0.42	XP_007590514.1
TI567_07742-RA	efflux pump antibiotic resistance protein, putative [Cordyceps militaris CM01]	682	682	0.9	0	0.63	XP_006674713.1
TI567_07743-RA	hypothetical protein TRIVIDRAFT_80163 [Trichoderma virens Gv29-8]	285	564	0.71	1e-84	0.47	XP_013950277.1
TI567_07744-RA	LysM domain-containingprotein [Purpureocillium lilacinum]	1498	1498	0.89	0	0.55	XP_018176064.1
TI567_07745-RA	fatty acid activator Faa4 [Purpureocillium lilacinum]	1003	1003	0.99	0	0.7	XP_018174623.1
TI567_07746-RA	hypothetical protein MGYG_03808 [Nannizzia gypsea CBS 118893]	799	799	0.99	0	0.7	XP_003173633.1
TI567_07747-RA	hypothetical protein ABOM_000926 [Aspergillus bombycis]	563	563	0.91	0	0.59	XP_022394265.1
TI567_07748-RA	hypothetical protein MGYG_03809 [Nannizzia gypsea CBS 118893]	400	400	1	3e-135	0.5	XP_003173634.1
TI567_07749-RA	hybrid NRPS/PKS enzyme [Pochonia chlamydosporia 170]	4257	4257	0.99	0	0.81	XP_022285220.1
TI567_07750-RA	hypothetical protein COCMIDRAFT_9514 [Bipolaris oryzae ATCC 44560]	555	555	0.96	0	0.56	XP_007692840.1
TI567_07751-RA	hypothetical protein MAJ_06738 [Metarhizium majus ARSEF 297]	84	84	0.29	1e-18	0.81	XP_014576245.1
TI567_07752-RA	Endonuclease/exonuclease/phosphatase [Metarhizium robertsii ARSEF 23]	578	578	0.94	0	0.71	XP_007825297.2
TI567_07753-RA	hypothetical protein SETTUDRAFT_180347 [Setosphaeria turcica Et28A]	712	712	0.99	0	0.63	XP_008028673.1
TI567_07754-RA	hypothetical protein SETTUDRAFT_42969 [Setosphaeria turcica Et28A]	944	944	0.93	0	0.66	XP_008028175.1
TI567_07755-RA	DUF341 domain-containing protein [Nannizzia gypsea CBS 118893]	417	417	0.99	6e-147	0.7	XP_003173635.1
TI567_07756-RA	lovastatin nonaketide synthase [Nannizzia gypsea CBS 118893]	3646	3646	0.99	0	0.75	XP_003173636.1
TI567_07757-RA	zinc-binding dehydrogenase family [Colletotrichum gloeosporioides Nara gc5]	434	434	0.98	7e-151	0.59	XP_007283077.1
TI567_07758-RA	tlh3 [Purpureocillium lilacinum]	258	322	0.35	2e-76	0.72	XP_018173358.1
TI567_07759-RA	protein kinase-like domain [Pochonia chlamydosporia 170]	756	756	0.99	0	0.69	XP_018142864.1
TI567_07760-RA	MFS general substrate transporter [Glarea lozoyensis ATCC 20868]	695	695	0.98	0	0.62	XP_008078938.1
TI567_07761-RA	hypothetical protein Z519_10035 [Cladophialophora bantiana CBS 173.52]	693	693	0.62	0	0.81	XP_016615852.1
