# Supplementary material for: Chromosome rearrangements shape the diversification of secondary metabolism in the cyclosporin producing fungus Tolypocladium inflatum
Source: BMC Genomics. 2019 Feb 7;20:120. doi: 10.1186/s12864-018-5399-x (PMC6367777; doi:10.1186/s12864-018-5399-x)
Supplement: Supplementary file 19 — Table S7. Ortholog analysis of proteomes of all T. inflatum strains to cluster D genes. (XLSX 15 kb) [file 12864_2018_5399_MOESM19_ESM.xlsx]

## Sheet: Sheet1
Table S7. Gene orthology in cluster D region of genome as predicted by Proteinortho
567.84	824.7	31671	31975	714
TI567_07737	TI824_06375	TI31671_08781	TI31975_06477	TI714_07510
TI567_07738	TI824_06376
TI567_07739	TI824_06377
TI567_07740	TI824_06378
TI567_07741	TI824_06379			TI714_07515
TI567_07742	TI824_06380	TI31671_08779	TI31975_06475	TI714_07516
TI567_07743	TI824_06381			TI714_07517
TI567_07744	TI824_06382	TI31671_08786	TI31975_06481	TI714_07518
TI567_07745	TI824_06383	TI31671_08787	TI31975_06482	TI714_07519
TI567_07746	TI824_06384
TI567_07747	TI824_06385
TI567_07748
TI567_07749	TI824_06386
TI567_07750	TI824_06387
TI567_07751	TI824_06388
TI567_07752	TI824_06389
TI567_07753	TI824_06390
TI567_07754	TI824_06391
TI567_07755	TI824_06392
TI567_07756	TI824_06393
TI567_07757	TI824_06394
TI567_07758	TI824_06395	TI31671_08788
TI567_07759	TI824_06396		TI31975_06485
TI567_07760	TI824_06397	TI31671_08789	TI31975_06486	TI714_07521
TI567_07761	TI824_06398	TI31671_08790	TI31975_06487
