# Supplementary material for: Chromosome rearrangements shape the diversification of secondary metabolism in the cyclosporin producing fungus Tolypocladium inflatum
Source: BMC Genomics. 2019 Feb 7;20:120. doi: 10.1186/s12864-018-5399-x (PMC6367777; doi:10.1186/s12864-018-5399-x)
Supplement: Supplementary file 20 — Table S8. Selection in cyclosporin synthase. (simA) gene (XLSX 15.2 kb) [file 12864_2018_5399_MOESM20_ESM.xlsx]

## Sheet: Sheet1
Table S8. Tests of positive selection
Nuceotide sequence	positive	purifying at p=0.1	purifying at p=.05	dn/dS
SimA pos 1-12,000 (4000 codons)	0	105	36	0.181
SimA pos12,001-24000 (4000 codons)	0	86	24	0.13
SimA pos 24,001-36,000 (4000 codons)	0	54	12	0.203
SimA pos 36,001-45799	0	41	12	0.301
		286	84	0.20375
p-values at specific sites
Nucleotide site	Partition	alpha	beta	alpha=beta	LRT	p-value	Total branch length
426	1	311.399	0	6.685	4.71	0.03	4.957
609	1	117.826	0	6.225	4.736	0.03	1.876
816	1	90.023	0	9.03	3.938	0.047	1.433
919	1	9999.25	0	19.253	7.347	0.007	159.181
935	1	52.595	0	6.281	4.219	0.04	0.837
1187	1	61.485	0	15.8	4.701	0.03	0.979
1414	1	205.05	0	7.146	3.834	0.05	3.264
1494	1	226.861	0	7.142	5.56	0.018	3.611
1556	1	203.673	0	9.116	5.529	0.019	3.242
1637	1	222.466	0	13.378	8.297	0.004	3.541
1640	1	81.614	0	7.46	4.308	0.038	1.299
1702	1	43.86	0	8.764	3.852	0.05	0.698
1724	1	81.614	0	7.46	4.308	0.038	1.299
1771	1	60.44	0	7.47	4.054	0.044	0.962
1813	1	61.76	0	7.77	4.854	0.028	0.983
1855	1	43.86	0	8.764	3.852	0.05	0.698
1860	1	8297.78	0	7.948	6.569	0.01	132.095
1870	1	89.022	0	7.754	5.67	0.017	1.417
1982	1	81.614	0	8.094	4.165	0.041	1.299
2055	1	122.516	0	8.083	5.402	0.02	1.95
2072	1	8011.17	0	16.749	9.417	0.002	127.532
2097	1	88.012	0	12.458	4.559	0.033	1.401
2172	1	226.861	0	7.142	5.56	0.018	3.611
2446	1	5820.06	0	6.226	7.011	0.008	92.651
2546	1	304.765	0	13.013	5.796	0.016	4.852
2610	1	52.595	0	6.281	4.219	0.04	0.837
2842	1	89.022	0	10.649	4.952	0.026	1.417
2992	1	8297.78	0	7.948	6.569	0.01	132.095
3108	1	43.86	0	8.764	3.852	0.05	0.698
3163	1	102.044	0	16.38	5.986	0.014	1.624
3272	1	88.012	0	10.469	5.024	0.025	1.401
3275	1	126.57	0	6.283	6.024	0.014	2.015
3321	1	81.614	0	7.935	4.233	0.04	1.299
3359	1	126.57	0	8.062	5.592	0.018	2.015
3423	1	81.614	0	8.445	4.072	0.044	1.299
3491	1	81.614	0	7.935	4.233	0.04	1.299
12301	1	169.063	0	10.041	4.778	0.029	2.337
12365	1	79.406	0	6.533	4.84	0.028	1.098
12446	1	149.872	0	10.773	4.992	0.025	2.072
12608	1	68.45	0	8.669	4.385	0.036	0.946
12619	1	68.45	0	8.669	4.385	0.036	0.946
12682	1	132.274	0	9.849	4.663	0.031	1.829
12728	1	127.922	0	9.758	3.91	0.048	1.768
12777	1	132.274	0	9.849	4.663	0.031	1.829
12792	1	132.274	0	10.286	4.594	0.032	1.829
12944	1	147.71	0	11.272	4.306	0.038	2.042
12950	1	97.181	0	13.403	4.203	0.04	1.343
13097	1	149.872	0	10.773	4.992	0.025	2.072
13423	1	149.872	0	10.884	5.034	0.025	2.072
13496	1	61.29	0	7.214	3.87	0.049	0.847
14013	1	103.704	0	14.987	6.199	0.013	1.434
14259	1	4386.31	0	14.848	7.343	0.007	60.636
14443	1	107.154	0	7.715	3.94	0.047	1.481
14679	1	64.613	0	18.114	4.551	0.033	0.893
14964	1	62.667	0	18.261	4.383	0.036	0.866
15135	1	9479.91	0	15.833	6.717	0.01	131.049
15153	1	64.702	0	15.32	5.043	0.025	0.894
15788	1	147.711	0	8.013	4.99	0.026	2.042
15792	1	70.656	0	18.601	4.584	0.032	0.977
15819	1	9999.97	0	22.656	6.14	0.013	138.238
24035	1	96.277	0	10.149	4.649	0.031	0.874
24048	1	172.62	0	16.506	4.725	0.03	1.567
24077	1	261.045	0	19.331	4.605	0.032	2.37
24502	1	90.282	0	12.106	3.896	0.048	0.82
24631	1	468.467	0	11.801	5.667	0.017	4.253
24878	1	212.28	0	13.363	5.511	0.019	1.927
25314	1	237.381	0	13.246	5.548	0.019	2.155
25448	1	147.687	0	9.173	4.77	0.029	1.341
26371	1	276.788	0	13.211	4.407	0.036	2.513
26398	1	211.324	0	12.203	4.66	0.031	1.918
26399	1	92.698	0	12.361	4.158	0.041	0.842
27174	1	172.62	0	16.506	4.725	0.03	1.567
36027	1	1440.15	0	17.705	6.534	0.011	9.648
36030	1	221.836	0	19.937	4.879	0.027	1.486
36352	1	218.201	0	17.852	4.078	0.043	1.462
36493	1	10000	0	19.776	7.076	0.008	66.992
37843	1	316.493	0	22.358	6.172	0.013	2.12
37891	1	193.948	0	13.182	4.843	0.028	1.299
37900	1	221.752	0	24.964	4.389	0.036	1.486
37953	1	210.992	0	13.94	4.177	0.041	1.413
37959	1	155.407	0	16.852	4.072	0.044	1.041
38037	1	1432.03	0	22.697	6.008	0.014	9.594
38328	1	1438.29	0	38.624	8.714	0.003	9.635
39176	1	1448.65	0	19.575	7.698	0.006	9.705
